# Supplementary material for: Combined BSA-Seq and RNA-Seq to Identify Potential Genes Regulating Fruit Size in Bottle Gourd (Lagenaria siceraria L.)
Source: Plants (Basel). 2024 Aug 3;13(15):2154. doi: 10.3390/plants13152154 (PMC11314176; doi:10.3390/plants13152154)
Supplement: Supplementary file 1 [file plants-13-02154-s001.zip]

Archive with 3 entries (3 files):
- Supplementary Figure.pdf
- Supplementary Table S1.xlsx
- Supplementary Table S2.xlsx
