# Supplementary material for: Combined BSA-Seq and RNA-Seq to Identify Potential Genes Regulating Fruit Size in Bottle Gourd (Lagenaria siceraria L.)
Source: Plants (Basel). 2024 Aug 3;13(15):2154. doi: 10.3390/plants13152154 (PMC11314176; doi:10.3390/plants13152154)
Supplement: Supplementary file 1 [file plants-13-02154-s001.zip › Supplementary Table S1.xlsx]

## Sheet: Sheet1
Supplementary Table S1. Nonsynonymous mutations, expression mode and functional annotations of all genes in the BSA-seq mapped region
ID	Direction	Physical location			Nonsynonymous mutation	Mutation site	Codon change		Protein change	Relative Expression Mode	Gene annotation
HG_GLEAN_10001518	+	Chr09	17767696	17768807	YES	17768578	G-A	cGc/cAc	R-H	Nodiff	PREDICTED: transcription factor DIVARICATA isoform X1 [Cucumis sativus] >gi|700191899|gb|KGN47103.1| hypothetical protein Csa_6G187960 [Cucumis sativus]
HG_GLEAN_10001519	-	Chr09	17779326	17780489						Nodiff	50S ribosomal protein L4, chloroplastic [Momordica charantia]
HG_GLEAN_10001520	+	Chr09	17783281	17786453						Nodiff	josephin-like protein [Momordica charantia] >gi|1229789812|ref|XP_022148355.1| josephin-like protein [Momordica charantia] >gi|1229789814|ref|XP_022148357.1| josephin-like protein [Momordica charantia] >gi|1229789816|ref|XP_022148358.1| josephin-like ...
HG_GLEAN_10001521	-	Chr09	17788577	17788870						Nodiff	PREDICTED: uncharacterized protein LOC101205268 [Cucumis sativus] >gi|700191894|gb|KGN47098.1| hypothetical protein Csa_6G187910 [Cucumis sativus]
HG_GLEAN_10001522	+	Chr09	17801391	17802512						Down Regulation	PREDICTED: uncharacterized protein LOC101205506, partial [Cucumis sativus]
HG_GLEAN_10001523	-	Chr09	17804074	17804271						_	_
HG_GLEAN_10001524	-	Chr09	17805070	17808003						Nodiff	PREDICTED: uncharacterized protein LOC101211174 [Cucumis sativus] >gi|700191890|gb|KGN47094.1| hypothetical protein Csa_6G187390 [Cucumis sativus]
HG_GLEAN_10001525	+	Chr09	17828074	17838978	YES	17828601、17829677	A-T、A-G	ttA/ttT、 cAg/cGg	L-F、Q-R	Nodiff	cell division control protein 6 homolog B-like [Cucurbita maxima]
HG_GLEAN_10001526	+	Chr09	17840728	17841174						Nodiff	PREDICTED: pleckstrin homology domain-containing protein 1 [Cucumis sativus] >gi|659128105|ref|XP_008464048.1| PREDICTED: pleckstrin homology domain-containing protein 1 [Cucumis melo] >gi|700191886|gb|KGN47090.1| hypothetical protein Csa_6G186365 [C ...
HG_GLEAN_10001527	-	Chr09	17843464	17846171						Nodiff	zinc finger CCCH domain-containing protein 25 [Cucurbita moschata]
HG_GLEAN_10001528	-	Chr09	17848783	17850556						Nodiff	_
HG_GLEAN_10001529	+	Chr09	17850906	17873916	YES	17862340、17862385	C-T、A-G	aCg/aTg、aAt/aGt	T- 、N-S	Nodiff	hypothetical protein VITISV_028790 [Vitis vinifera]
HG_GLEAN_10001530	-	Chr09	17875647	17876803						Nodiff	PREDICTED: dehydrodolichyl diphosphate synthase 2 [Cucumis melo]
HG_GLEAN_10001531	+	Chr09	17885238	17910552						Nodiff	PREDICTED: LOW QUALITY PROTEIN: ABC transporter G family member 31 [Cucumis melo]
HG_GLEAN_10001532	+	Chr09	17914394	17920769						Nodiff	PREDICTED: uncharacterized protein LOC101212799 isoform X2 [Cucumis sativus] >gi|700191878|gb|KGN47082.1| hypothetical protein Csa_6G185310 [Cucumis sativus]
HG_GLEAN_10001533	-	Chr09	17924148	17926253						Nodiff	peptidyl-prolyl cis-trans isomerase CYP20-1 [Cucurbita maxima]
HG_GLEAN_10001534	+	Chr09	17932159	17933097						Nodiff	PREDICTED: probable pyridoxal 5'-phosphate synthase subunit PDX1 [Cucumis melo]
HG_GLEAN_10001535	-	Chr09	17934060	17935532						Nodiff	uncharacterized protein LOC111451027 isoform X1 [Cucurbita moschata]
HG_GLEAN_10001536	-	Chr09	17935708	17936412						Nodiff	uncharacterized protein LOC111448465 [Cucurbita moschata]
HG_GLEAN_10001537	+	Chr09	17946083	17948164						Nodiff	PREDICTED: zinc finger CCCH domain-containing protein 66 [Cucumis melo]
HG_GLEAN_10001538	+	Chr09	17952740	17955406						Nodiff	selT-like protein [Momordica charantia]
HG_GLEAN_10001539	-	Chr09	17956043	17958782						Nodiff	PREDICTED: internal alternative NAD(P)H-ubiquinone oxidoreductase A1, mitochondrial-like isoform X1 [Cucumis melo]
HG_GLEAN_10001540	-	Chr09	17960337	17961074						Nodiff	hypothetical protein Csa_6G521060 [Cucumis sativus]
HG_GLEAN_10001541	+	Chr09	17965879	17975505						Nodiff	PREDICTED: uncharacterized protein LOC103502917 [Cucumis melo]
HG_GLEAN_10001542	-	Chr09	17976732	17981641						Nodiff	PREDICTED: asparagine synthetase [glutamine-hydrolyzing] [Cucumis sativus] >gi|700191863|gb|KGN47067.1| hypothetical protein Csa_6G183190 [Cucumis sativus]
HG_GLEAN_10001543	+	Chr09	18000227	18011139	YES	18010861	G-A	Gca/Aca	A-T	Nodiff	PREDICTED: 6-phosphofructo-2-kinase/fructose-2,6-bisphosphatase [Cucumis melo]
HG_GLEAN_10001544	-	Chr09	18016142	18017923						Up Regulation	PREDICTED: zinc transporter 6, chloroplastic [Cucumis melo]
HG_GLEAN_10001545	-	Chr09	18021704	18022284						_	PREDICTED: basic leucine zipper 34-like [Cucumis sativus] >gi|700191857|gb|KGN47061.1| hypothetical protein Csa_6G182150 [Cucumis sativus]
HG_GLEAN_10001546	-	Chr09	18022441	18022719	YES	18022634	G-A	gCc/gTc	A-V	_	PREDICTED: basic leucine zipper 34-like [Cucumis sativus] >gi|700191857|gb|KGN47061.1| hypothetical protein Csa_6G182150 [Cucumis sativus]
HG_GLEAN_10001547	-	Chr09	18024525	18028947						Nodiff	PREDICTED: BAG family molecular chaperone regulator 4-like [Cucumis sativus] >gi|700191856|gb|KGN47060.1| hypothetical protein Csa_6G182140 [Cucumis sativus]
HG_GLEAN_10001548	+	Chr09	18036758	18049493	YES	18037120	A-C	Acc/Ccc	T-P	Up Regulation	pentatricopeptide repeat-containing protein At2g30100, chloroplastic [Cucurbita moschata]
HG_GLEAN_10001549	-	Chr09	18053059	18055816	YES	18053174	G-A	tCg/tTg	S-L	Nodiff	PREDICTED: inactive receptor-like serine/threonine-protein kinase At2g40270 [Cucumis melo]
HG_GLEAN_10001550	-	Chr09	18066108	18066881	YES	18066682	G-T	cCg/cAg	P-Q	Nodiff	PREDICTED: uncharacterized protein At5g39865 [Cucumis melo]
HG_GLEAN_10001551	+	Chr09	18075455	18079378						Nodiff	PREDICTED: LRR repeats and ubiquitin-like domain-containing protein At2g30105 [Cucumis melo]
HG_GLEAN_10001552	-	Chr09	18082118	18090901						Nodiff	Ubiquitin-activating enzyme E1 [Cucumis sativus]
HG_GLEAN_10001553	-	Chr09	18096414	18099369						Nodiff	PREDICTED: probable LIM domain-containing serine/threonine-protein kinase DDB_G0287001 [Cucumis melo]
HG_GLEAN_10001554	+	Chr09	18106053	18107473						Nodiff	PREDICTED: UDP-glycosyltransferase 87A1-like [Cucumis melo]
HG_GLEAN_10001555	+	Chr09	18115297	18115461						_	_
HG_GLEAN_10001556	+	Chr09	18116753	18117196	YES	18116925	C-T	gCc/gTc	A-V	Nodiff	PREDICTED: UDP-glycosyltransferase 87A1-like [Cucumis melo]
HG_GLEAN_10001557	-	Chr09	18121219	18122695						Nodiff	PREDICTED: UDP-glycosyltransferase 87A1-like [Cucumis sativus] >gi|700191847|gb|KGN47051.1| hypothetical protein Csa_6G181560 [Cucumis sativus]
HG_GLEAN_10001558	-	Chr09	18131444	18132890	YES	18131517、18131684、18132006、18132144	A-C、A-C、G-A、G-T	cTa/cGa、aaT/aaG、gCa/gTa、tCc/tAc	L-R、N-K、A-V、S-Y	Nodiff	PREDICTED: UDP-glycosyltransferase 87A1-like [Cucumis melo]
HG_GLEAN_10001559	-	Chr09	18144242	18144910						_	PREDICTED: LOB domain-containing protein 12-like [Cucumis melo]
HG_GLEAN_10001560	-	Chr09	18154757	18157447						Nodiff	glucan endo-1,3-beta-glucosidase 9 [Cucurbita maxima]
HG_GLEAN_10001561	+	Chr09	18160460	18163469						Down Regulation	PREDICTED: mitoferrin-like [Cucumis melo]
