# Supplementary material for: Combined BSA-Seq and RNA-Seq to Identify Potential Genes Regulating Fruit Size in Bottle Gourd (Lagenaria siceraria L.)
Source: Plants (Basel). 2024 Aug 3;13(15):2154. doi: 10.3390/plants13152154 (PMC11314176; doi:10.3390/plants13152154)
Supplement: Supplementary file 1 [file plants-13-02154-s001.zip › Supplementary Table S2.xlsx]

## Sheet: Sheet1
Supplementary Table S2. Primer sequences for polymorphic InDel markers
ID	Forward Primer	Forward Primer
KS14.5	GAAGGTGACCAAGTTCATGCTAGTGGGACTAACAACCACGTAC	GAAGGTCGGAGTCAACGGATTATTAGTGGGACTAACAACCACGTAT
KS16.5	GAAGGTGACCAAGTTCATGCTCAATCAAATCAAAGCTCTTTTGAATATTTG	GAAGGTCGGAGTCAACGGATTCCAATCAAATCAAAGCTCTTTTGAATATTTA
KS18.5	GAAGGTGACCAAGTTCATGCTGTGTCAGTGCGGGATGCTCAT	GAAGGTCGGAGTCAACGGATTTGTCAGTGCGGGATGCTCAC
KS19.5	GAAGGTGACCAAGTTCATGCTAGAGATCAGGTATGAGTTCACCATA	GAAGGTCGGAGTCAACGGATTGAGATCAGGTATGAGTTCACCATG
IS16.25	GCCACAGTTGAGATCTCTTAATTTG	TTAAGATGATCCGCATGTTTTAGAG
IS16.94	ATTGGAGAGAGCGGTAGTGA	TTTTCCCCTTTCCTATATTAATC
IS17.15	CGAACGATTCTGCAACTTGA	ATTATCGATGCCGCAAAAAG
IS17.47	GCACAGGACATTCATTTTTATGG	TTGTTGTACTCGTGAAGGGAAA
IS17.74	TGAGTCTATCATATCGCGGGT	TTTCAAATTCTCTACCAAACAATCC
IS18.18	ATTTTACCGCCTATCCGTCA	ATCAATCGGTGATAGACCGC
IS18.28	TCGGAGTAAAATGCTTTTGTGA	TTTTTCATTTTTGCGCTTTTT
IS18.9	CAATTGCTCCTTTGTTTGGG	GCCCATTGGACCATAAGATTT
